# Supplementary material for: High Pretreatment Serum PD-L1 Levels Are Associated with Muscle Invasion and Shorter Survival in Upper Tract Urothelial Carcinoma
Source: Biomedicines. 2022 Oct 13;10(10):2560. doi: 10.3390/biomedicines10102560 (PMC9599956; doi:10.3390/biomedicines10102560)
Supplement: Supplementary file 1 [file biomedicines-10-02560-s001.zip]

Archive with 1 entries (1 files):
- biomedicines-1932597-supplementary.pdf
